# Supplementary material for: Bee Pollen Extracts: Chemical Composition, Antioxidant Properties, and Effect on the Growth of Selected Probiotic and Pathogenic Bacteria
Source: Antioxidants (Basel). 2022 May 12;11(5):959. doi: 10.3390/antiox11050959 (PMC9137718; doi:10.3390/antiox11050959)
Supplement: Supplementary file 1 [file antioxidants-11-00959-s001.zip]

Archive with 1 entries (1 files):
- antioxidants-1696408-supplementary-done.pdf
